# Supplementary material for: The Role of Self-Sacrifice in Moral Dilemmas
Source: PLoS One. 2015 Jun 15;10(6):e0127409. doi: 10.1371/journal.pone.0127409 (PMC4468073; doi:10.1371/journal.pone.0127409)
Supplement: S2 File — (XLS) [file pone.0127409.s002.xls]

## Sheet: Study 1
Subject Number	country	switch_self	switch_other	foot_self	foot_other
1	1	3	3	3	3
2	1	3	6	3	1
3	1	5	4	3	4
4	1	6	2	6	1
5	1	4	5	5	5
6	1	4	6	5	3
7	1	1	6	4	2
8	1	4	6	5	2
9	1	5	5	2	5
10	1	5	5	4	4
11	1	4	3	4	2
12	1	6	4	6	1
13	1	4	5	5	6
14	1	1	5	6	2
15	1	4	2	4	2
16	1	4	5	6	3
17	1	1	1	1	1
18	1	6	4	3	5
19	1	3	5	3	4
20	1	4	5	6	4
21	1	1	4	2	4
22	1	6	6	6	4
23	1	5	6	2	5
24	1	4	5	4	5
25	1	4	4	5	2
26	1	3	5	4	5
27	1	6	1	6	1
28	1	2	3	3	3
29	1	5	5		6
30	1	6	4	6	3
31	1	4	4	.	5
32	1	4	5	5	6
33	1	6	5	6	6
34	1	4	5	5	3
35	1	4	2	2	1
36	1	2	3	2	1
37	1	4	4	3.5
38	1	4	3	2	5
39	1	6	5	6	6
40	1	6	6	6	6
41	1	1	4	1	5
42	1	5	6	6	1
43	1	4	5	3	4
44	1	6	4	6	1
45	1	1	1	1	4
46	1	2	4	3.5
47	1	4	5	1.5
48	1	4		5	5
49	1	5	4	4	3
50	1	6	5	6	4
51	1	5		3.5	3
52	1	5	5	5	4
53	1	4	4	4	3
54	1	1	2	1	2
55	1	4	4	4	3
56	1	2	4		4
57	1	5	5	3	5
58	1	6	5	6	5
59	1	3	5	2	3
60	1	3	1	2	1
61	1	1	4	1	6
62	1	5	2	2	3
63	1	4	3	2	1
64	1	1	2	1	2
65	1	3	4	2	2
66	1	3	2	4
67	1	5	3	6	3
68	1	1	3	3	4
69	1	5	3.5	4	4
70	1	4	4	4	4
71	1	2	1	2	2
72	1
73	1	1	3	1	5
74	1	3	5	3	4
75	1	4	5	5	4
76	1	3	4	4	4
77	1	6	5	4	4
78	1	6	4	6	5
79	1	4	4	4.5
80	1	4	2	2	3
81	1	3	3	2	1
82	1	5	4	2.5
83	1	5	5	5	1
84	1	2	4	6	5
85	1	.	.	2	5
86	1	5	5	3	5
87	1	3	5	3	5
88	1	1	4	5	3
89	1	3	1	1	1
90	1	4	5	4	5
91	1	3	2	5	1
92	1	3	5	5	5
93	1	5	4		2
94	1	1	5	2	1
95	1	4	3	4	3
96	1	4	3	1	2
97	1	4	4	3	3
98	1	5	2.5	2
361	2	2	3	2	2
372	2	4	3	3	2
387	2	5	3	6	1
393	2	5	6	5	5
395	2	4	6	4	4
400	2	5	5	6	1
404	2	4	4	4	4
410	2	4	5	5	2
423	2	1	4	2	5
424	2	4	6	5	5
427	2	6	5	5	4
433	2	5	2	5	1
449	2	6	6	4	5
459	2	4	4	3	4
461	2	4	3	4	2
463	2	4	4	4	4
517	2	5	5	5	4
522	2	5	3	4	2
529	2	4	1	4	1
534	2	5	5	4	1
561	2	3	3	5	4
563	2	6	1	6	1
584	2	2	4	3	4
591	2	3	6	1	4

## Sheet: Study 2
Subject Number	IranUS	Age	Gender	selfNew	OtherNew	RelativeNew
0	1	16	1	2	-1	-3
1	1	17	1	-0.333333	0.333333	.
2	1	16	1	1	1	0.5
3	1	16	1	0	0.6	.
4	1	17	1	3	-0.4	-3
5	1	21	2	3	3	.
6	1	16	1	0	-1	1
8	1	17	1	0.666667	-2	.
9	1		1	3	-0.25	.
10	1	16	1	.	1.5	-3
11	1	25	1	-0.5	-1.2	.
12	1	16	1	2	-3	-2
13	1	26	1	0	-0.666667	-3
14	1	22	2	1.5	1.25	1
15	1	24	2	.	.	.
16	1	20	2	0	2.25	-1
17	1	21	1	0	-3	-1
18	1		1	-0.666667	0	-2
19	1	17	1	0.333333	-3	-3
20	1	20	1	3	-1.66667	-0.5
21	1	21	1	-1	-1	-3
22	1		1	.	-2	-2.5
23	1	20	1	-2.66667	0	-3
24	1	20	1	-2	-2	-1
25	1	17	1	1	-1.2	2.5
26	1	23	1	-1	-3	-2.25
27	1		2	1	-0.666667	-1.33333
28	1	27	2	2.5	-3	-2.66667
29	1		1	2.33333	-1	2
30	1	22	2	.	-0.2	0
31	1	20	2	-0.5	-2.5	1.66667
32	1		1	0	-2	0
33	1	20	1	.	-0.4	-1
34	1		2	-1	-0.5	.
35	1	21	2	3	-0.5	0
36	1	17	2	0	-2.25	2
37	1	17	2	.	1	0
38	1	18	2	-2	2.4	-3
40	1		1	0	-1.75	.
41	1	16	1	.	-0.833333	-1
42	1	16	1	3	-0.666667	.
43	1	16	1	.	1	-2
44	1	17	1	.	-0.5	-2
45	1	18	1	-1	0	.
46	1	25	1	2	0.2	.
47	1		1	0	-1	-0.5
48	1	17	1	2.66667	-1.25	.
49	1	17	1	2.5	2	0.666667
50	1	17	1	-2	-2	-2.5
51	1	17	1	2.66667	3	1
52	1	22	1	1	1	.
53	1	20	1	2.5	-2.5	2
54	1	20	1	-2	-1.5	-1
55	1	21	2	.	-1.5	2
56	1	17	2	2	0.5	0
58	1	16	1	3	0.5	-3
59	1	17	1	.	-1.8	-3
60	1	17	1	3	-0.5	2.5
61	1	17	1	-2	-1	0.25
62	1	20	2	3	-1	-0.75
64	1		2	.	3	0
65	1	17	1	3	1	-2.5
66	1	17	1	-1	-1.33333	-2
67	1	16	1	-0.333333	-1.33333	-1
68	1	17	1	3	-0.666667	.
69	1		1	2	-1.6	-3
70	1		1	.	0.714286	.
71	1	17	1	2.5	-1.25	-2
72	1			.	-1.8	.
73	1	22	1	1.5	-3	-1
74	1	21	1	1	3	1
75	1		1	1.5	-2.4	.
77	1	23	2	-2	0	-3
78	1	23	2	2	-2	.
79	1	24	1	2	0.833333	.
80	1	18	2	3	3	1
81	1	17	2	-3	3	3
82	1	17	2	-3	0	-3
83	1	18	2	.	0	0.333333
84	1	17	2	0	1.5	-1
85	1	18	2	2	1.66667	1
86	1	18	2	2	3	2.33333
87	1	18	2	-2	0.4	-2
88	1	18	2	3	3	0
89	1	18	2	3	0	2.5
90	1	17	2	3	1.5	3
91	1	17	2	-2	1.8	.
92	1	17	2	.	1.25	-0.5
92	1	17	2	.	1.25	-0.5
93	1	17	2	1	1.33333	-1
94	1	17	2	2.5	0.2	.
95	1	17	2	2	0	.
96	1	17	2	-1	1.33333	1
97	1	16	2	3	-2	.
98	1	18	2	2	-1.25	-0.5
99	1	18	2	1	1	-1
102	1	16	2	3	-2.4	.
103	1	16	2	3	0	2
104	1	16	2	3	-0.75	2
105	1	17	2	.	-0.5	3
106	1	17	2	-1	-2	-3
108	1	17	2	3	1	-1
109	1	17	2	.	0	-2
110	1	18	2	-0.5	1.6	.
111	1	18	2	0	1.5	-3
112	1	18	2	.	1.16667	1
113	1	17	2	2	2.25	2
114	1			3	2.5	0
115	1	18	2	.	-0.333333	0.666667
116	1			2	-2.16667	.
117	1	18	2	1	-3	-2
118	1	17	2	.	-0.2	-3
119	1	18	2	2	1	-0.5
120	1	17	2	2	1.2	-3
121	1	18	2	.	-0.5	0
122	1	17	2	2	0.75	0.5
123	1	17	2	-2	0	.
124	1	18	2	2.5	0	-3
125	1	17	2	.	0.666667	2
126	1	18	2	2.5	-1.75	1
127	1	18	2	0	-1	-2
128	1	18	2	-1	0.5	-3
129	1	18	2	0	-2.5	2
130	1	17	2	-3	-0.8	-3
131	1	17	2	1	-1.8	-1
132	1	17	2	1	-1.8	-3
135	1	31	2	-3	-0.2	-2
136	1	30	2	0	-2	-3
137	1	17	1	.	-2.66667	-3
138	1	17	1	1	-0.6	-3
139	1	17	1	.	1.4	-3
140	1	16	1	-1.75	2.33333	.
141	1	17	2	1	-1.8	-3
142	1	18	2	0.5	3	-2.66667
143	1	18	2	2.5	0	2
144	1	16	1	-1	-1.8	.
145	1	17	1	.	-1.16667	1
146	1	17	1	1	0.75	-2
147	1	17	2	3	-0.25	-1
148	1	18	2	-0.5	-1.66667	-2
149	1	17	2	2	0.5	.
150	1	17	2	2	1	.
151	1	18	2	2	-3	-1
152	1	17	1	1	-1.83333	.
153	1	18	2	1	-3	-2
154	1	17	1	-1	-1.16667	.
155	1		2	3	0.5	-3
156	1	17	2	1	-1.66667	-0.5
157	1		1	-1.33333	-0.25	.
158	1	16	1	.	-3	-2
159	1		1	-0.5	-1.5	-3
160	1	17	1	2	0.333333	0
161	1	16	1	-1.5	0.5	-2
162	1	17	2	3	-2	-3
163	1	17	2	3	0	0.666667
164	1		1	2.5	1.66667	-2
165	1	17	2	.	2.33333	3
166	1	17	2	-2	0.8	-2
167	1	17	1	1	-0.6	-3
168	1	17	1	-0.5	0.5	2
169	1	16	1	2	-1	-3
170	1	17	1	2	0.75	-3
171	1	17	1	3	1.75	1.5
172	1	16	1	0.5	2.66667	0
173	1	17	1	0	0.333333	-2.5
174	1	17	1	.	-2.2	-1
175	1	16	1	2.5	0.5	-3
176	1	17	1	.	-0.2	-1.5
177	1	17	1	-0.5	-2	.
178	1	17	1	3	-1	-0.5
179	1	16	1	-0.666667	1	-1
180	1			2	2.2	1
181	1	17	1	-2	-0.4	-2
182	1	17	1	3	-2.75	-3
183	1	16	1	-1	-0.5	-3
184	1	16	1	0.666667	-2	-2
185	1	17	1	1	2	-1
186	1	16	1	1	-1.2	-2
187	1	17	2	2	-1.75	-3
188	1	17	2	-0.5	1.66667	-2
189	1	17	2	1	3	3
190	1	17	2	.	-0.333333	1
191	1	17	2	-1	0.5	-1.5
192	1	25	1	3	-3	-3
193	1	26	2	-2.5	-2.66667	-2
194	1	24	1	2	-1.75	-2
195	1	19	1	3	-1.5	3
196	1	27	1	3	0.2	-2
197	1	41	1	-3	0.5	-3
198	1			0	-1.33333	-3
199	1	34	1	.	-1.5	-3
200	1	20	1	1.5	-0.4	.
201	1	20	1	1	1.5	0
202	1	23	1	-1	1.25	1
203	1	17	1	0	1	3
204	1	22	1	2.5	1	-1
205	1	20	1	-1	0.25	-1.5
206	1		2	2	0	-3
207	1	33	2	.	1	-3
208	1	22	2	-1	-1.8	-2
209	1		2	1	-1	-3
210	1	23	2	1.5	-1.66667	0.5
211	1	24	1	0	-2.75	-3
213	1	23	1	0	0.5	-2
214	1	19	1	3	-3	-3
215	1	20	1	2	0	2
216	1	21	1	0.666667	-2.5	-3
218	1	22	1	.	.	.
219	1	19	1	1	-1	-1
220	1	22	2	-2	1.2	1
221	1	21	1	2	-0.8	.
222	1	20	1	1	-2	-1.25
223	1	26	2	0.666667	-0.5	-3
224	1		1	-2.33333	-0.5	0
225	1	21	1	-2	-2.66667	.
226	1	17	2	1	1.5	.
227	1	23	2	0	0.666667	-3
228	1	20	2	3	3	3
229	1	25	2	1	-2.66667	-0.5
230	1	17	2	2	1.5	-1
231	1	16	2	2	-2.25	-3
232	1	17	2	-3	-1.5	-3
233	1	17	2	-1	-1	0
234	1	17	2	3	0	-2.5
235	1	19	1	.	.	.
236	1	20	1	0.666667	-1	1
240	1	17	2	-0.666667	0	0.5
241	1	16	2	2	2.33333	-0.5
242	1	17	2	3	-3	-2.66667
243	1	17	2	3	1.5	-3
244	1	17	2	-2.5	0.4	.
245	1	16	2	3	-0.75	1.5
246	1	17	2	2	0.666667	.
247	1	17	2	2	2	-1
248	1	17	2	.	-0.714286	.
249	1	17	2	2	-0.6	3
250	1	17	2	2	1	.
251	1	17	2	-3	0	-2.5
252	1	17	2	0.5	-1	-1.5
253	1	16	2	3	2.5	3
262	1	18	2	0.333333	1	-2
263	1	17	2	2	1	0
264	1	17	2	-1	-0.8	-2
266	1	16	2	1	1.33333	0.5
277	1	17	2	-3	-1.33333	-3
278	1	17	2	-1	-0.5	-1
279	1	17	2	3	1.5	-1
280	1	17	2	2	0	-1.5
281	1	24	2	.	-1.8	-3
282	1	24	2	2.5	-3	0.666667
283	1	23	2	1	-2	1
284	1			.	.	.
285	1	16	2	0	2	-2
286	1	18	2	-0.25	1.5	2
287	1	17	2	2	0.666667	.
288	1	17	2	2.33333	0.75	.
289	1	17	2	1	3	1.5
290	1			.	.	.
291	1	16	2	2	1.5	-2.25
292	1	16	2	2	-0.5	-2
293	1	16	2	.	0	-2
294	1	17	2	-3	-0.8	1
295	1	17	2	0	0.25	3
296	1		2	.	0	-2
297	1	18		-2.5	-0.5	-0.666667
298	1	17	2	-0.75	3	-3
299	1	17	2	1	3	2
300	1	17	1	3	2.6	3
301	1		1	0	-0.75	-1
302	1	20	1	2.5	-2.5	-3
303	1	18	1	-2	-1	3
304	1	24	2	-3	-1.8	-3
305	1	24	2	3	1.6	.
306	1	25	2	2	-1.5	-2
307	1		1	.	-1.5	-0.333333
308	1	23	2	2	2.8	-3
309	1	21	2	1.66667	-2.5	-2
311	1		1	2.5	-0.5	2
312	1	21	1	2	0	-2
313	1		1	3	2	0.75
315	1	24	2	-3	0.6	-3
316	1		2	3	-1.5	-1
317	1	23	2	1	-2.4	3
318	1		2	1	-1	-2
319	1	24	2	0	1	1
323	1	21	1	-1	-2.16667	.
324	1	22	1	0	0.5	-2
325	1	24	2	-2	-2	.
326	1	27	2	.	1.2	2
327	1	23	2	2.5	1	-3
328	1	23	1	.	.	.
329	1		1	-2	1	.
331	1	24	2	.	-0.6	-3
332	1	23	2	.	-1.8	0
333	1		1	1	1.5	2
334	1	18	1	-1	-1	-0.5
335	1	17	1	.	1.25	2
336	1	17	1	2	-1	3
337	1	17	1	2.5	-0.25	1
338	1	34	2	.	2.4	3
339	1	25	2	-3	-1.5	-1
340	1	17	1	2	-1.33333	-1
341	1	22	2	3	-1	1
342	1	17	1	0.333333	2.33333	-1
344	1			3	-0.5	0
345	1	17	1	-1	-0.2	3
346	1	18	1	-1	-0.333333	0.333333
347	1	18	1	2	-3	-0.333333
348	1	18	1	2	-0.75	-1
349	1	18	1	2	-2.5	2
350	1	17	1	2	1.16667	.
351	1	18	1	0	-0.333333	-1.5
352	1	17.5	1	.	-0.2	0
353	1	17	1	-1	0.8	1
354	1	18	1	2	-1.66667	1.66667
355	1	17	1	0.666667	1	0.333333
356	1	17	1	3	-0.5	-1
357	1	17	1	-0.666667	1.25	.
358	1	18	1	.	0.6	-1
359	1	17	1	2.5	-2.25	2
360	1	18	1	.	1.66667	-1
361	1	17	1	-3	0.8	.
362	1	17	1	.	2	0
363	1	17	1	-1	0.666667	-3
364	1	17	1	0	1.5	.
365	1	18	1	2	-1	0.333333
366	1	17	1	1.5	0.5	-3
367	1	17	1	0	0.666667	-3
368	1	18	1	3	0	.
369	1	17	1	2.66667	-0.333333	2
370	1	17	1	-0.5	-0.4	.
371	1	18	1	1	-1.33333	-0.5
372	1	17	1	2	0.75	2
373	1	17		2	2.5	-1
374	1	17	1	2	0	.
375	1	17	1	2	1.75	1
376	1	18	1	1	-0.6	1
377	1	17	1	0.666667	0.5	1.5
378	1	17	1	1	-1.16667	.
379	1		1	2	-1.5	.
380	1	17	1	-1	1	.
381	1	17	1	1	-0.666667	1.5
382	1	17	1	0.5	0.5	0
383	1	17	1	-1.5	-0.75	-2
384	1	17	1	0.333333	1	.
385	1	18	1	-3	0.5	-1
386	1	17	1	-1	-2	-2.5
387	1	17	1	3	-1.5	0
388	1	18	1	.	0.8	2.5
389	1	18	1	-0.5	0	2.5
390	1	17	1	1	-3	-3
391	1	18	1	-1	0.5	0.5
392	1	18		2	-3	-3
393	1	18	1	3	1	3
394	1	18	1	.	-0.5	-3
395	1	17	1	.	0.333333	1
396	1	17	1	-0.5	-2.66667	0
396	1	17	1	-0.5	-2.66667	0
398	1	17	1	-3	-0.75	0
399	1	17	1	.	-1.33333	-2
418	1	18	2	3	0.25	-1.5
419	1	18	2	3	1	-0.5
422	1	18	2	2	-1	-1
423	1	17	2	3	-1.5	2
406	9	19	1	.	-1	.
407	9	20	2	-2	1	-1.5
412	9	27	1	-1	-1.5	-1
416	9	19	1	2	-0.5	-3
417	9	18	1	3	0.75	-1
418	9	20	1	.	0.25	0.5
429	9	19	1	3	0.333333	.
430	9	20	1	-1	-1.4	-3
431	9		1	2	-0.75	2
432	9	21	2	3	-3	-0.333333
433	9	55	1	-2	-1.33333	.
434	9	19	2	1	0.8	-1
435	9	20	1	-1.5	2	-1.33333
436	9	19	1	0.75	-0.5	-3
437	9	19	1	1	0.5	2
438	9		1	3	2.2	2
439	9	19	1	.	2	.
443	9		2	2	2.6	1.66667
444	9	20	2	.	0.4	.
445	9		2	0	0	.
446	9	18	1	.	-1.75	2.33333
449	9		2	2	-3	-3
451	9	21	1	-2	0.6	-3
452	9	21	1	-2	-2	.
453	9		1	.	0	-0.5
455	9		1	2	1.75	0.5
456	9	19	2	0	1.25	-3
457	9		1	3	-1	-3
458	9	25	1	3	1	1
460	9	20	1	.	0	2.5
461	9		2	1.5	-1.33333	.
462	9	19	1	.	0.666667	-0.25
463	9		2	3	1	3
464	9	21	1	0.666667	-0.5	-3
465	9		2	.	0.8	-3
466	9	18	1	3	2	2
467	9		2	2	2	-2
468	9	21	1	0	-1	-2
469	9		1	2	0.5	1
470	9	20	1	1.5	1.25	3
471	9		1	-1	0	1
472	9		1	2	1	.
473	9	21	1	2.5	0	-1
474	9		2	-0.5	2	0
475	9	18	1	-1	0.5	0.5
476	9	20	1	-2	3	-2
477	9	18	2	2	2.8	-2
478	9	21	1	1.66667	2	-1
479	9		2	0	3	2
480	9	19	1	.	-0.5	-3
600	9	20	1	2	-2.33333	0
601	9	21	1	2	1.25	-0.5
602	9	21	2	.	0.857143	.
603	9		2	-3	-0.4	-3
604	9	21	2	3	0.666667	-3
606	9		1	1	-1.4	-1
620	9	19	2	-0.5	-2	3
621	9	22	2	-2	0.666667	-0.333333
				0.819209	-0.144254	-0.672688
			1.47	0.82	-0.21	-0.7
			1.34	0.83	0.28	-0.52

## Sheet: Study 3
Country	OtherSelf	FirstThird	Approval
101	2	1	5
101	1	1	6
101	2	2	6
101	2	2	4
101	1	2	5
101	2	2	5
101	2	2	4
101	1	1	6
101	2	1	3
101	1	1	4
101	2	1	5
101	1	1	6
101	1	1	6
101	1	1	6
101	2	1	6
101	2	2	5
101	2	1	2
101	2	1	4
101	1	2	4
101	1	1	1
101	1	2	5
101	2	1	6
101	2	1	1
101	2	1	3
101	1	1	2
101	1	1	6
101	1	1	6
101	2	1	6
101	1	1	5
101	2	2	3
101	1	1	4
101	1	2	5
101	2	1	4
101	1	1	5
101	1	2	2
101	2	2	4
101	2	1	6
101	1	1	1
101	1	2	5
101	2	2	4
101	2	1	3
101	1	1	1
101	2	2	6
101	1	1	5
101	1	2	5
101	2	2	5
101	1	1	2
101	2	1	6
101	2	2	6
101	2	1	2
101	2	2	6
101	1	2	1
101	1	2	6
101	1	1	3
101	2	1	3
101	1	2	6
101	1	2	6
101	1	1	1
101	1	1	1
101	2	1	4
101	2	2	1
101	1	2	2
101	2	1	5
101	2	1	5
101	2	2	2
101	1	2	1
101	1	1	4
101	2	2	1
101	2	2	4
101	2	2	3
101	2	2	2
101	1	2	6
101	1	2	1
101	2	1	5
101	2	2	4
101	2	2	4
101	1	2	6
101	1	1	4
101	2	1	5
101	1	1	2
101	1	2	5
101	1	2	4
101	1	2	3
101	1	1	4
101	1	2	1
101	1	1	5
101	2	2	1
101	1	1	5
101	1	1	5
101	2	1	4
101	1	2	6
101	2	1	5
101	2	1	5
101	2	2	5
101	2	2	5
101	1	2	3
101	2	2	4
101	1	1	5
101	1	2	4
101	1	2	4
101	2	1	6
101	2	1	6
101	1	1	5
101	2	1	6
101	2	1	5
101	1	1	2
101	2	1	6
101	1	1	1
101	2	2	6
101	1	1	4
101	2	2	5
101	1	1	3
101	1	1	1
230	1	2	5
230	2	1	6
230	2	1	4
230	2	2	5
230	1	2	6
230	2	2	4
230	2	1	5
230	1	1	6
230	1	1	1
230	1	2	3
230	1	1	5
230	2	1	6
230	1	1	3
230	1	1	5
230	2	1	3
230	1	2	5
230	2	2	6
230	1	2	5
230	1	2	3
230	1	1	1
230	1	1	2
230	1	2	6
230	2	2	5
230	2	1	6
230	2	1	1
230	2	2	3
230	2	1	6
230	2	2	2
230	2	1	6
230	1	2	6
230	2	2	4
230	2	1	3
230	2	1	6
230	1	2	5
230	2	2	5
230	1	1	1
230	1	2	2
230	2	2	1
230	2	1	4
230	2	1	4
230	1	2	4
230	2	2	5
230	1	1	3
230	1	2	3
230	2	1	4
230	1	1	1
230	1	2	5
230	1	2	2
230	1	2	4
230	2	1	1
230	2	2	1
230	2	2	6
230	2	1	1
230	2	2	1
230	2	2	3
230	2	1	6
230	2	1	6
230	1	2	2
230	2	2	4
230	2	2	6
230	2	1	4
230	2	2	1
230	2	2	5
230	1	1	3
230	2	1	5
230	2	1	3
230	1	1	1
230	1	2	4
230	2	2	4
230	1	2	2
230	1	1	4
*	2	2	2
*	2	2	4
